# Supplementary material for: PopPK and PBPK Models Guide Meropenem Dosing in Critically Ill Children with Augmented Renal Clearance
Source: Pharmaceutics. 2025 Nov 29;17(12):1544. doi: 10.3390/pharmaceutics17121544 (PMC12736838; doi:10.3390/pharmaceutics17121544)
Supplement: Supplementary file 1 [file pharmaceutics-17-01544-s001.zip]

Archive with 1 entries (1 files):
- pharmaceutics-3966842-supplementary.pdf
